# Supplementary material for: Inhibition of Stat3‐mediated astrogliosis ameliorates pathology in an Alzheimer's disease model
Source: EMBO Mol Med. 2019 Jan 7;11(2):e9665. doi: 10.15252/emmm.201809665 (PMC6365929; doi:10.15252/emmm.201809665)
Supplement: Supplementary file 2 — Movie EV1 [file EMMM-11-e9665-s002.zip]

Archive with 4 entries (3 files):
- EMM-2018-09665_MovieEV1/
- EMM-2018-09665_MovieEV1/.DS_Store
- EMM-2018-09665_MovieEV1/EMM-2018-09665_MovieEV1.mov
- EMM-2018-09665_MovieEV1/Legend.docx
