# Supplementary material for: Inhibition of Stat3‐mediated astrogliosis ameliorates pathology in an Alzheimer's disease model
Source: EMBO Mol Med. 2019 Jan 7;11(2):e9665. doi: 10.15252/emmm.201809665 (PMC6365929; doi:10.15252/emmm.201809665)
Supplement: Supplementary file 3 — Movie EV2 [file EMMM-11-e9665-s003.zip]

Archive with 3 entries (2 files):
- EMM-2018-09665_MovieEV2/
- EMM-2018-09665_MovieEV2/EMM-2018-09665_MovieEV2.mov
- EMM-2018-09665_MovieEV2/Legend.docx
